# Supplementary material for: Three-Dimensional Chiral Metal–Organic Frameworks: Synthesis and Structural Transformations
Source: Nanomaterials (Basel). 2025 Dec 24;16(1):22. doi: 10.3390/nano16010022 (PMC12787545; doi:10.3390/nano16010022)
Supplement: Supplementary file 1 [file nanomaterials-16-00022-s001.zip]

Archive with 1 entries (1 files):
- nanomaterials-4050481-supplementary.pdf
